# Supplementary material for: Deep learning-based phenotyping for genome wide association studies of sudden death syndrome in soybean
Source: Front Plant Sci. 2022 Oct 21;13:966244. doi: 10.3389/fpls.2022.966244 (PMC9634489; doi:10.3389/fpls.2022.966244)
Supplement: Supplementary file 2 [file DataSheet_1.csv]

genotype
PI131531
PI135589
PI135590
PI153229
PI153250
PI153280
PI153282
PI157421
PI167240
PI171450
PI173994
PI181536
PI181537
PI189916
PI189919
PI189930
PI189941
PI189958
PI189962
PI189969
PI196149
PI196150
PI200478
PI200548
PI205085
PI205087
PI227212
PI227325
PI227558
PI229336
PI232987
PI232988
PI232989
PI232990
PI232992
PI248509A
PI250844
PI253650A
PI253651C
PI253652C
PI253653D
PI253658A
PI253660B
PI261466
PI261474
PI266806A
PI290149
PI291274B
PI291275
PI291276
PI291277
PI291278
PI291309C
PI297538
PI323586B
PI326579
PI326580
PI339868E
PI361080
PI361090
PI361101
PI378663
PI378679
PI379559D
PI379561
PI391577
PI391586
PI398813
PI398881
PI401418
PI404160B
PI404166
PI404169B
PI407653
PI407656
PI407659A
PI407746
PI407810
PI416762
PI416773
PI416835
PI416868A
PI416892
PI417054
PI417091
PI417138
PI417139
PI417167
PI417198
PI417297
PI417513B
PI417517
PI417559
PI423870
PI424005
PI424078
PI430596
PI430597
PI430619
PI437091
PI437098
PI437116
PI437121B
PI437122
PI437124
PI437145B
PI437156C
PI437165A
PI437174B
PI437340B
PI437343
PI437345
PI437356
PI437377
PI437399
PI437425
PI437427B
PI437462A
PI437477A
PI437509
PI437519
PI437558
PI437581
PI437585
PI437592
PI437594A
PI437651B
PI437656
PI437662
PI437663
PI437674
PI437682A
PI437690
PI437715
PI437716A
PI437733
PI437738B
PI437757
PI437786
PI437803
PI437840A
PI437846
PI437935
PI437944
PI437949
PI437950
PI437964A
PI437973
PI438031
PI438094B
PI438103
PI438133B
PI438139
PI438152
PI438173
PI438194
PI438218
PI438259B
PI438292
PI438312
PI438376
PI438434
PI438503A
PI445819
PI445845
PI458052
PI458061A
PI458110
PI458307A
PI458506
PI458507
PI458517
PI458519A
PI458520
PI458521
PI458522
PI458825B
PI461509
PI464877
PI464878
PI464880
PI464884
PI464914B
PI464915A
PI467307
PI467310
PI467311A
PI467312
PI467324
PI467327
PI467328
PI467332
PI467334B
PI468381
PI468384
PI468385
PI468907
PI468914
PI468919
PI470223
PI470227B
PI471899
PI475810
PI475811B
PI475818
PI475820
PI475822B
PI476344
PI476345
PI476348
PI476911
PI479711
PI479713
PI479718B
PI479719
PI479724A
PI479729
PI479738
PI479740
PI483459
PI504485
PI504490
PI504497
PI506527
PI506528
PI506529
PI506634
PI506678
PI506800B
PI506887
PI507027
PI507147
PI507171
PI507195
PI507267
PI507487
PI507491
PI507717
PI512322C
PI518283
PI518706A
PI518757
PI522188A
PI524994
PI532456
PI532462A
PI532472
PI538377
PI538389
PI538393
PI538400
PI538403
PI538410B
PI540739
PI54591
PI54608-1
PI548316
PI548329
PI548336
PI548349
PI548373
PI54854
PI549021A
PI549031
PI549041A
PI549056
PI549058
PI549064
PI561227
PI561230
PI561232
PI561315
PI561333
PI561346
PI561348
PI561349
PI561377
PI562387
PI567154
PI567159A
PI567161
PI567163
PI567170A
PI567170B
PI567214B
PI567223
PI567229A
PI567241
PI567250B
PI567255A
PI567261B
PI567262D
PI567264A
PI567266A
PI567267A
PI567275
PI567277
PI567278
PI567351A
PI567365
PI567417B
PI567538B
PI567583A
PI567595A
PI567619
PI567644
PI567729
PI567774B
PI574478B
PI574480B
PI578360
PI578362
PI578363
PI578364
PI578366
PI578367
PI578374
PI578375B
PI578376
PI578380A
PI578382
PI578384
PI578385
PI578386
PI578416
PI578439
PI578473A
PI578474
PI578499A
PI578499B
PI588008A
PI592907C
PI592908
PI592910
PI592911B
PI592912A
PI592913
PI593970
PI593982
PI594156
PI594170B
PI594296
PI594394
PI594457A
PI594471A
PI594898
PI594902
PI597397A
PI597405B
PI597482
PI602497A
PI603151A
PI603334
PI603335B
PI603337A
PI603339A
PI603367
PI603371
PI603412B
PI603422B
PI603424C
PI603426F
PI603428D
PI603438E
PI603442
PI603444A
PI603452
PI603470
PI603546A
PI603560
PI603587A
PI603594
PI603596
PI603655
PI603660
PI603662B
PI603674
PI603704A
PI603747
PI603749
PI603912
PI603915C
PI612611
PI612711B
PI612752
PI612754
PI612759C
PI612760
PI62202
PI65388
PI68685
PI68788
PI68815
PI70241
PI70463
PI71161
PI72232
PI79586
PI79593
PI79648
PI79691-4
PI79694
PI79727
PI79756
PI79870-1
PI80459
PI80461
PI80469
PI80831
PI81044-2
PI81667
PI81763
PI81765
PI81766
PI81767
PI81768
PI81770
PI81771
PI81773
PI82278
PI84611
PI84921
PI84973
PI85009-1
PI85356
PI86002
PI86006
PI86046
PI86081
PI86145
PI86449
PI86452
PI87600-1
PI87618
PI87631-1
PI87634
PI88289
PI88292
PI88294-1
PI88295
PI88305
PI88306
PI88497
PI88788
PI89003-1
PI89008
PI89060
PI89130
PI89134
PI89152
PI89153
PI89154
PI89156
PI89773
PI90392
PI91091
PI91102
PI91120-3
PI91162
PI91341
PI91349
PI91559
PI91725-3
PI91733
PI92465
PI92603
PI92611
PI92683
PI92706
PI96162
PI96199
PI96322
PI96786-1
